# Supplementary material for: Left Atrial Myxoma as a Rare Cause of Acute Coronary Syndrome: A Case Report
Source: Reports (MDPI). 2026 Feb 13;9(1):62. doi: 10.3390/reports9010062 (PMC12922096; doi:10.3390/reports9010062)
Supplement: Supplementary file 1 [file reports-09-00062-s001.zip]

Archive with 8 entries (8 files):
- Video 1 RCA.mp4
- Video 2 LAD and LCx.mp4
- Video 3 LAD and LCx.mp4
- Video 4 TEE 0.mp4
- Video 5 TEE 0 color.mp4
- Video 6 TEE 46.mp4
- Video 7 TEE 45 color.mp4
- Video 8 TEE Xplane.mp4
